# Supplementary material for: Renal function and risk of dementia: a Mendelian randomization study
Source: Ren Fail. 2024 Oct 16;46(2):2411856. doi: 10.1080/0886022X.2024.2411856 (PMC11485685; doi:10.1080/0886022X.2024.2411856)
Supplement: Supplementray Tables.xlsx [file IRNF_A_2411856_SM9862.xlsx]

## Sheet: Sheet1
List of additional files
Supplementary Tables	Description
Table S1	Excluding SNPs with confounding traits at a genome-wide significance level (P < 5E-08)
Table S2	MR-PRESSO testing casusal effect of kidney function on hearing impairment

## Sheet: Table S1
Table S1 Excluding SNPs with confounding traits at a genome-wide significance level (P < 5×10-8)
Phenoscanner traits associated with the eGFR_cre instrumental SNPs (P<5E-8)
	Exposure	SNP	Traits
	eGFR-cre	rs10224002	Hematocrit ; Hemoglobin concentration ; Red blood cell count ; Chronic kidney disease ; log eGFR creatinine in non diabetics ; log eGFR creatinine ; Hematocrit Hct ; Hemoglobin Hb ; Red blood cell count RBC ; Serum creatinine ; Hemoglobin ; Self-reported hypertension ; Vascular or heart problems diagnosed by doctor: high blood pressure ; Vascular or heart problems diagnosed by doctor: none of the…
	eGFR-cre	rs1214761	Plateletcrit ; Height ; Self-reported hypertension ; Treatment with blood pressure medication ; Vascular or heart problems diagnosed by doctor: high blood pressure ; Vascular or heart problems diagnosed by doctor: none of the above
	eGFR-cre	rs1458038	Hematocrit ; Red blood cell count ; Diastolic blood pressure ; Mean arterial pressure ; Systolic blood pressure ; Blood pressure ; Illnesses of father: high blood pressure ; Illnesses of mother: high blood pressure ; Illnesses of siblings: high blood pressure ; Illnesses of siblings: none of the above, group 1 ; Medication for cholesterol, blood pressure or diabetes: blood pressure medication ; M…
	eGFR-cre	rs223308	Lymphocyte count ; Impedance of arm left ; Impedance of arm right ; Impedance of whole body ; Number of self-reported non-cancer illnesses ; Number of treatments or medications taken ; Self-reported hypertension ; Vascular or heart problems diagnosed by doctor: high blood pressure ; Vascular or heart problems diagnosed by doctor: none of the above
	eGFR-cre	rs267738	High light scatter percentage of red cells ; High light scatter reticulocyte count ; Reticulocyte count ; Reticulocyte fraction of red cells ; log eGFR creatinine in non diabetics ; log eGFR creatinine ; Primary rhegmatogenous retinal detachment ; Serum creatinine ; HbA1c ; Blood protein levels ; Glomerular filtration rate creatinine ; Glycated hemoglobin levels ; Forced vital capacity ; Forced v…
	eGFR-cre	rs2823139	Hematocrit ; Hemoglobin concentration ; Red blood cell count ; Vascular or heart problems diagnosed by doctor: high blood pressure
	eGFR-cre	rs3925584	Hematocrit ; Hemoglobin concentration ; Red blood cell count ; log eGFR creatinine in non diabetics ; log eGFR creatinine ; Serum creatinine ; Serum creatinine estimated glomerular filtration rate eGFR ; Serum creatinine estimated glomerular filtration rate eGFR age 65 ; Serum creatinine estimated glomerular filtration rate eGFR females ; Serum creatinine estimated glomerular filtration rate eGFR…
	eGFR-cre	rs429358	Platelet count ; Plateletcrit ; Red cell distribution width ; Coronary artery disease ; Myocardial infarction ; Type II diabetes ; Age-related macular degeneration ; APOE apolipoprotein E ; APOE apolipoprotein E females ; APOE apolipoprotein E males ; Alzheimers disease ; Alzheimers disease age of onset ; Cognitive ageing ; Cognitive ageing females ; Cortical amyloid beta load ; LDL cholesterol c…
	eGFR-cre	rs4434960	Arm fat mass left ; Arm fat mass right ; Arm fat percentage left ; Arm fat percentage right ; Body fat percentage ; Body mass index ; Comparative body size at age 10 ; Impedance of leg left ; Impedance of leg right ; Miserableness ; Mood swings ; Neuroticism score ; Self-reported hypertension ; Trunk fat mass ; Trunk fat percentage ; Vascular or heart problems diagnosed by doctor: high blood pres…
	eGFR-cre	rs693906	Basophil count ; Eosinophil count ; Eosinophil percentage of granulocytes ; Eosinophil percentage of white cells ; Granulocyte count ; Hematocrit ; Hemoglobin concentration ; High light scatter percentage of red cells ; High light scatter reticulocyte count ; Lymphocyte count ; Monocyte count ; Myeloid white cell count ; Neutrophil count ; Neutrophil percentage of granulocytes ; Platelet count ; …
	eGFR-cre	rs77924615	Glomerular filtration rate ; Glomerular filtration rate creatinine ; Diastolic blood pressure ; Medication for cholesterol, blood pressure or diabetes: blood pressure medication ; No treatment with medication for cholesterol, blood pressure, diabetes, or take exogenous hormones ; Self-reported hypertension ; Treatment with blood pressure medication ; Vascular or heart problems diagnosed by doctor…
	eGFR-cre	rs9932625	Heel bone mineral density ; Self-reported hypertension ; Vascular or heart problems diagnosed by doctor: high blood pressure ; Vascular or heart problems diagnosed by doctor: none of the above
Phenoscanner traits associated with the eGFR_cys instrumental SNPs (P<5E-8)
	exposure	SNP	Traits
	eGFR-cys	rs10010367	Self-reported hypertension ; Vascular or heart problems diagnosed by doctor: high blood pressure ; Vascular or heart problems diagnosed by doctor: none of the above
	eGFR-cys	rs10224210	Hematocrit ; Hemoglobin concentration ; Red blood cell count ; Chronic kidney disease ; log eGFR creatinine in non diabetics ; log eGFR creatinine ; Hematocrit Hct ; Hemoglobin Hb ; Red blood cell count RBC ; Serum creatinine ; Hemoglobin levels ; Urea levels ; Self-reported hypertension ; Systolic blood pressure ; Vascular or heart problems diagnosed by doctor: high blood pressure ; Vascular or …
	eGFR-cys	rs10838681	Monocyte percentage of white cells ; Height ; High density lipoprotein ; HDL cholesterol ; HDL in metabolic styndrome subjects without diabetes ; Fasting glucose ; Metabolic syndrome ; Comparative height size at age 10 ; Forced vital capacity ; Forced vital capacity, best measure ; Heel bone mineral density ; Heel bone mineral density right ; Self-reported hypertension ; Sitting height ; Trunk fa…
	eGFR-cys	rs12601991	Type II diabetes ; Cancer ; Cancer pleiotropy ; Illnesses of father: prostate cancer ; Malignant neoplasm of prostate
	eGFR-cys	rs1260326	Granulocyte count ; Granulocyte percentage of myeloid white cells ; Hematocrit ; High light scatter percentage of red cells ; High light scatter reticulocyte count ; Lymphocyte count ; Monocyte percentage of white cells ; Myeloid white cell count ; Neutrophil count ; Platelet count ; Plateletcrit ; Red blood cell count ; Red cell distribution width ; Reticulocyte count ; Reticulocyte fraction of …
	eGFR-cys	rs13329240	Diastolic blood pressure ; Hayfever, allergic rhinitis or eczema ; Leg fat percentage right ; Systolic blood pressure ; Vascular or heart problems diagnosed by doctor: high blood pressure ; Vascular or heart problems diagnosed by doctor: none of the above
	eGFR-cys	rs2213732	Mean platelet volume ; Platelet distribution width ; Hip circumference adjusted for BMI ; Waist hip ratio in physically active females ; Waist hip ratio in physically active indivdiuals ; Waist hip ratio adjusted for physical activity in females ; Waist hip ratio adjusted for physical activity ; Waist circumference adjusted for smoking in females ; Waist hip ratio ; Waist hip ratio adjusted for B…
	eGFR-cys	rs2307111	Body mass index males ; Body mass index ; Body mass index in physically active indivdiuals ; Body mass index in females ; Body mass index in male non-smokers ; Body mass index in non-smokers ; Body mass index adjusted for physical activity ; Body mass index adjusted for smoking ; Hip circumference in females ; Hip circumference ; Obesity class 1 ; Waist circumference in females ; Waist circumfere…
	eGFR-cys	rs2823139	Hematocrit ; Hemoglobin concentration ; Red blood cell count ; Vascular or heart problems diagnosed by doctor: high blood pressure
	eGFR-cys	rs3184504	Basophil count ; Eosinophil count ; Eosinophil percentage of granulocytes ; Eosinophil percentage of white cells ; Granulocyte count ; Hematocrit ; Hemoglobin concentration ; High light scatter percentage of red cells ; High light scatter reticulocyte count ; Immature fraction of reticulocytes ; Lymphocyte count ; Lymphocyte percentage of white cells ; Monocyte count ; Myeloid white cell count ; …
	eGFR-cys	rs35506085	Arm fat-free mass left ; Arm fat-free mass right ; Arm predicted mass left ; Arm predicted mass right ; Basal metabolic rate ; Comparative height size at age 10 ; Forced expiratory volume in 1-second ; Forced expiratory volume in 1-second, best measure ; Height ; Hip circumference ; Leg fat-free mass left ; Leg fat-free mass right ; Leg predicted mass left ; Leg predicted mass right ; Sitting hei…
	eGFR-cys	rs3925584	Hematocrit ; Hemoglobin concentration ; Red blood cell count ; log eGFR creatinine in non diabetics ; log eGFR creatinine ; Serum creatinine ; Serum creatinine estimated glomerular filtration rate eGFR ; Serum creatinine estimated glomerular filtration rate eGFR age 65 ; Serum creatinine estimated glomerular filtration rate eGFR females ; Serum creatinine estimated glomerular filtration rate eGFR…
	eGFR-cys	rs429358	Platelet count ; Plateletcrit ; Red cell distribution width ; Coronary artery disease ; Myocardial infarction ; Type II diabetes ; Age-related macular degeneration ; APOE apolipoprotein E ; APOE apolipoprotein E females ; APOE apolipoprotein E males ; Alzheimers disease ; Alzheimers disease age of onset ; Cognitive ageing ; Cognitive ageing females ; Cortical amyloid beta load ; LDL cholesterol c…
	eGFR-cys	rs6567160	Body mass index females ; Body mass index males ; Body mass index ; Coronary artery disease ; Childhood BMI ; Childhood obesity ; Body mass index in physically active females ; Body mass index in physically active males ; Body mass index in physically active indivdiuals ; Body mass index in females greater than 50 years of age ; Body mass index in females less than or equal to 50 years of age ; B…
	eGFR-cys	rs7206629	Body mass index females ; Body mass index males ; Body mass index ; Type II diabetes ; Age at menarche ; Alcohol intake frequency ; Arm fat mass left ; Arm fat mass right ; Arm fat percentage left ; Arm fat percentage right ; Arm fat-free mass left ; Arm fat-free mass right ; Arm predicted mass left ; Arm predicted mass right ; Average weekly beer plus cider intake ; Basal metabolic rate ; Body f…
	eGFR-cys	rs77924615	Glomerular filtration rate ; Glomerular filtration rate creatinine ; Diastolic blood pressure ; Medication for cholesterol, blood pressure or diabetes: blood pressure medication ; No treatment with medication for cholesterol, blood pressure, diabetes, or take exogenous hormones ; Self-reported hypertension ; Treatment with blood pressure medication ; Vascular or heart problems diagnosed by doctor…
Phenoscanner traits associated with the UACR instrumental SNPs (P<5E-8)
	exposure	SNP	Traits
	UACR	rs17035646	Diastolic blood pressure ; Impedance of leg left ; Impedance of whole body ; Medication for cholesterol, blood pressure or diabetes: blood pressure medication ; Medication for cholesterol, blood pressure or diabetes: none of the above ; No treatment with medication for cholesterol, blood pressure, diabetes, or take exogenous hormones ; Self-reported hypertension ; Systolic blood pressure ; Treatm…
	UACR	rs4665972	Granulocyte count ; Granulocyte percentage of myeloid white cells ; Hematocrit ; High light scatter percentage of red cells ; High light scatter reticulocyte count ; Lymphocyte count ; Monocyte percentage of white cells ; Myeloid white cell count ; Neutrophil count ; Platelet count ; Plateletcrit ; Red cell distribution width ; Reticulocyte count ; Reticulocyte fraction of red cells ; Sum basophi…
	UACR	rs988712	Body mass index in females greater than 50 years of age ; Body mass index in females ; Body mass index in males greater than 50 years of age ; Body mass index in males ; Body mass index in non-smokers ; Body mass index adjusted for physical activity ; Body mass index adjusted for smoking ; Body mass index ; Overweight ; Waist circumference ; Weight ; Obesity body mass index ; Obesity body mass in…
	UACR	rs10207567	Type II diabetes ; Cancer ; Cancer pleiotropy ; Illnesses of father: prostate cancer ; Malignant neoplasm of prostate
	UACR	rs2470893	High blood pressure ; Vascular or heart problems diagnosed by doctor: none of the above

## Sheet: Table S2
Table S2. MR-PRESSO testing casusal effect of kidney function on hearing impairment
global test: detection of horizontal pleiotropy ; outlier-test: correction of horizontal pleiotropy via outlier removal; distortion test: testing of significant distortion in the causal estimates before and after outlier removal
Exposure: eGFR_crea Outcome: VaD
P<5E-8, N=179
MR Analysis	Causal Estimate	Sd	T-stat	P-value	Global_Test_RSSobs	Global_Pval
Raw	0.163978	0.772377	0.212303	0.832113	184.518	0.3954
Outlier-corrected	NA	NA	NA	NA	184.518	0.3954
Exposure: eGFR_crea Outcome: AD Wide
P<5E-8, N=175
MR Analysis	Causal Estimate	Sd	T-stat	P-value	Global_Test_RSSobs	Global_Pval
Raw	0.0501701	0.509795	0.0984122	0.921718	202.314	0.089
Outlier-corrected	NA	NA	NA	NA	202.314	0.089
Exposure: eGFR_crea Outcome: EOAD
P<5E-8, N=175
MR Analysis	Causal Estimate	Sd	T-stat	P-value	Global_Test_RSSobs	Global_Pval
Raw	0.627471	1.35595	0.462753	0.64412	164.737	0.7245
Outlier-corrected	NA	NA	NA	NA	164.737	0.7245
Exposure: eGFR_crea Outcome: LOAD
P<5E-8, N=175
MR Analysis	Causal Estimate	Sd	T-stat	P-value	Global_Test_RSSobs	Global_Pval
Raw	-0.477109	0.720972	-0.661757	0.509002	200.012	0.1089
Outlier-corrected	NA	NA	NA	NA	200.012	0.1089
Exposure: eGFR_cys Outcome: VaD
P<5E-8, N=140
MR Analysis	Causal Estimate	Sd	T-stat	P-value	Global_Test_RSSobs	Global_Pval
Raw	0.170173	0.525232	0.323996	0.746428	147.256	0.3453
Outlier-corrected	NA	NA	NA	NA	147.256	0.3453
Exposure: eGFR_cys Outcome: AD Wide
P<5E-8, N=133
MR Analysis	Causal Estimate	Sd	T-stat	P-value	Global_Test_RSSobs	Global_Pval
Raw	-0.939586	0.3431	-2.73852	0.0070244	152.027	0.1385
Outlier-corrected	NA	NA	NA	NA	152.027	0.1385
Exposure: eGFR_cys Outcome: EOAD
P<5E-8, N=133
MR Analysis	Causal Estimate	Sd	T-stat	P-value	Global_Test_RSSobs	Global_Pval
Raw	-1.3792	0.896404	-1.5386	0.126296	120.109	0.8042
Outlier-corrected	NA	NA	NA	NA	120.109	0.8042
Exposure: eGFR_cys Outcome: LOAD
P<5E-8, N=133
MR Analysis	Causal Estimate	Sd	T-stat	P-value	Global_Test_RSSobs	Global_Pval
Raw	-1.0622	0.493057	-2.15431	0.0330318	155.193	0.1048
Outlier-corrected	NA	NA	NA	NA	155.193	0.1048
Exposure: UACR Outcome: VaD
P<5E-8, N=37
MR Analysis	Causal Estimate	Sd	T-stat	P-value	Global_Test_RSSobs	Global_Pval
Raw	-0.0115798	0.289985	-0.0399325	0.968368	38.1374	0.4661
Outlier-corrected	NA	NA	NA	NA	38.1374	0.4661
Exposure: UACR Outcome: AD Wide
P<5E-8, N=34
MR Analysis	Causal Estimate	Sd	T-stat	P-value	Global_Test_RSSobs	Global_Pval
Raw	-0.468559	0.232023	-2.01945	0.0516224	56.8441	0.0142
Outlier-corrected	-0.377803	0.209728	-1.8014	0.0810705	56.8441	0.0142
Pleiotropy coefficients per SNP
dat.SNP	rs10023335	rs1047891	rs1057868	rs1086899	rs11078597	rs11709284	rs12790943	rs1309546	rs13132085	rs1337526	rs15052	rs162890	rs1688031	rs17158386	rs17343073	rs2068888	rs2277537	rs2433611	rs2601006	rs2954021	rs34257409	rs35572189	rs35692677	rs3734692	rs4410790	rs4641276	rs4738817	rs4899263	rs56336142	rs6535594	rs67339103	rs7115200	rs7812843	rs838142
RSSobs	6.48725184695818e-07	0.0002601	9.21199588917297e-05	0.000813018	0.005113	3.05551671978531e-05	0.000524197	0.000120848	0.000273732	0.000317415	0.000170305	2.35850978958427e-05	1.50419770406525e-05	0.00159127	0.00328828	0.00059477	4.8748062817203e-05	8.52994979154782e-05	0.000215224	2.21313679159004e-05	0.000357912	0.000471886	3.97247658003659e-05	3.55573350626233e-06	2.5114853003456e-05	3.66809031646417e-07	0.00269463	0.000216357	0.000206561	0.000610927	0.000406017	0.00103533	7.82353650409591e-06	0.000648202
Pvalue	1	1	1	1	0.0034	1	1	1	1	1	1	1	1	0.935	1	1	1	1	1	1	1	1	1	1	1	1	0.0782	1	1	1	1	1	1	1
Exposure: UACR Outcome: EOAD
P<5E-8, N=34
MR Analysis	Causal Estimate	Sd	T-stat	P-value	Global_Test_RSSobs	Global_Pval
Raw	-0.440072	0.546256	-0.805615	0.426232	36.4407	0.4033
Outlier-corrected	NA	NA	NA	NA	36.4407	0.4033
Exposure: UACR Outcome: LOAD
P<5E-8, N=34
MR Analysis	Causal Estimate	Sd	T-stat	P-value	Global_Test_RSSobs	Global_Pval
Raw	-0.258138	0.303726	-0.849904	0.401503	48.0593	0.0779
Outlier-corrected	NA	NA	NA	NA	48.0593	0.0779
